# Supplementary material for: Estimated Therapy Costs and Downstream Cost Consequences of iBASIS–Video Interaction to Promote Positive Parenting Intervention vs Usual Care Among Children Displaying Early Behavioral Signs of Autism in Australia
Source: JAMA Netw Open. 2023 Apr 5;6(4):e235847. doi: 10.1001/jamanetworkopen.2023.5847 (PMC10077097; doi:10.1001/jamanetworkopen.2023.5847)
Supplement: Supplement 2. — eAppendix 3. One-way Sensitivity Analysis at Age 12 Years eAppendix 4. One-way Sensitivity Analysis at Age 12 Years: Tornado Graphs eAppendix 5. Probabilistic Sensitivity Analysis: Input to the Model in TreeAge Pro (Linked to the Model) eAppendix 6. Probabilistic Sensitivity Analysis: Decision Tree Image at Age 12 Years eAppendix 7. Probabilistic Sensitivity Analysis: Variables Embedded in the Decision Tree eAppendix 8. Probabilistic Sensitivity Analysis: Distribution Function Embedded in the Decision Tree eAppendix 9. Probabilistic Sensitivity Analysis: Summary Results at Age 12 Years eAppendix 10. Probabilistic Sensitivity Analysis: Iteration Results at Age 12 Years eAppendix 11. Probabilistic Sensitivity Analysis: Net Cost Savings [file jamanetwopen-e235847-s002.xlsx]

## Sheet: Table of Contents
Segal L, Green J, Twizeyemariya A, et al. Estimated therapy costs and downstream cost consequences of iBASIS–Video Interaction to Promote Positive Parenting intervention vs usual care among children displaying early behavioral signs of autism spectrum disorder in Australia. JAMA Netw Open. 2023;6(4):e235847. doi:10.1001/jamanetworkopen.2023.5847
This supplementary material has been provided by the authors to give readers additional information about their work.
eAppendix 3. One-way Sensitivity Analysis at Age 12 Years
eAppendix 4. One-way Sensitivity Analysis at Age 12 Years: Tornado Graphs
eAppendix 5. Probabilistic Analysis: Input to the Model in TreeAge Pro (Linked to the Model)
eAppendix 6. Probabilistic Sensitivity Analysis: Decision Tree Image at Age 12 Years
eAppendix 7. Probabilistic Sensitivity Analysis: Variable Embedded in the Decision Tree
eAppendix 8. Probabilistic Sensitivity Analysis: Distribution Function Embedded in the Decision Tree
eAppendix 9. Probabilistic Sensitivity Analysis: Summary Results at Age 12 Years
eAppendix 10. Probabilistic Sensitivity Analysis: Iteration Results at Age 12 Years
eAppendix 11. Probabilistic Sensitivity Analysis: Net Cost Savings

## Sheet: eAppendix 3
eAppendix 3. One-way Sensitivity Analysis at Age 12 Years
													Autism disability weights	1		ASDxx						Developpment Delay									Cost ASDx and DDx				Breakeven
Data input -for ASDx	value			Cost	Incidence table				ASD cases each year				Years with ASD			Year lived with Autism using ASD cases			Total cost ASDx			Development delay costing		Development delay (DD0 Incidence table		DD cases each year		Total DDx cost			Total cost ASDx and DDx					iBASIS	TAU	Differential cost	Cummulative differentilks cost	Breakeven age
Discout rate	0.03		Years	NDIS_cost	IBASIS-VIPP	TAU	Discount factor at 3% discout rate		IBASIS	TAU			Year factor (with 3% discount)	Year lived with ASD		IBASIS	TAU		IBASIS	TAU	Year	IBASIS	TAU	IBASIS	TAU	IBASIS	TAU	IBASIS	TAU		IBASIS	TAU			3	4203.42	5854.8	1651.38	1651.38
Stability diagonisis of 87% at 12 and 363 days	0.87		3	18360	0.067	0.205	1	0	6.7	20.5		0	1	1		6.7	20.5		123012	376380	3	10200	10200	0.2915	0.205	29.15	20.5	297330	209100		420342	585480			4	4089.4	5649.53	1560.14	3211.52
Differential between ASDx TAU and IBASIS is -0.02, 0.138, or 0.30 at 3 years	0.138	95 CI [-0.02, 0.30]	4	18360	0.0692711	0.204317	0.970874	1	6.92711	20.4317		1	0.970874	0.970874		6.72535	19.8366		123477	364199	4	10200	10200	0.288261	0.202722	28.8261	20.2722	285462	200754		408940	564953			5	3978.45	5451.26	1472.81	4684.32
			5	18360	0.0715422	0.203633	0.942596	2	7.15422	20.3633		2	0.942596	0.942596		6.74354	19.1944		123811	352409	5	10200	10200	0.285022	0.200444	28.5022	20.0444	274034	192717		397845	545126			6	3870.5	5259.74	1389.24	6073.56	5.32153
items	TAU	IBASIS-VIPP	6	18360	0.0738133	0.20295	0.915142	3	7.38133	20.295		3	0.915142	0.915142		6.75497	18.5728		124021	340997	6	10200	10200	0.281783	0.198167	28.1783	19.8167	263029	184978		387050	525974			7	1057.26	2810.68	1753.42	7826.98
Incidence	0.205	0.067	7	15640	0.0760844	0.202267	0.888487	4	7.60844	20.2267		4	0.888487	0.888487		6.76	17.9711		105726	281068	ASD										105726	281068			8	1057.11	2719.6	1662.49	9489.47
Incidence at 12 years and 365 days	0.17835	0.05829	8	15640	0.0783556	0.201583	0.862609	5	7.83556	20.1583		5	0.862609	0.862609		6.75902	17.3888		105711	271960											105711	271960			9	1056.07	2631.44	1575.37	11064.8
year reduction incidence	-0.00296111	-0.000967778	9	15640	0.0806267	0.2009	0.837484	6	8.06267	20.09		6	0.837484	0.837484		6.75236	16.8251		105607	263144											105607	263144			10	1054.19	2546.11	1491.92	12556.8
			10	15640	0.0828978	0.200217	0.813092	7	8.28978	20.0217		7	0.813092	0.813092		6.74035	16.2794		105419	254611											105419	254611			11	1051.53	2463.51	1411.98	13968.7
			11	15640	0.0851689	0.199533	0.789409	8	8.51689	19.9533		8	0.789409	0.789409		6.72331	15.7513		105153	246351											105153	246351			12	1048.12	2383.57	1335.44	15304.2	5.32153
Sample size	100		12	15640	0.08744	0.19885	0.766417	9	8.744	19.885		9	0.766417	0.766417		6.70155	15.2402		104812	238357											104812	238357				22466.1	37770.2	15304.2
ASD disability weights (not used)	0.262	0.176-0.365																										1.11986e+06	787549		2.24661e+06	3.77702e+06
					Stability of diagnosis ASDx 80%, 87% and 95% at 12 years and 363 days	Value	Downstream cost	Breakeven age							Total years lived with ASD	67.3604	177.56	Total ASDx and DDx cost	2.24661e+06	3.77702e+06
Data input -for DDx	value				Base	0.87	15826.1	5.30074									Sample size	100
Discout rate	0.03				Low	0.8	15181.9	5.35422										Average ASDx and DDx cost (N=100)	22466.1	37770.2
Reduced incidence to xx% at 6 ayears -No change	1				High	0.95	16562.2	5.24444										Average YL with ASD (N=100)	0.673604	1.7756
The point diffference between the 2 group at 3 years	0.173	95 CI N/A																iBASIS-VIPP intervention cost	5477
																		TAU cost	346
items	TAU	IBASIS-VIPP			Note for one way sensitivity analysis													Intervention cost	5131
Incidence	0.205	0.378			One way item	Change the value of the Cell	Collect the value	Base case										Average savings in expected NDIS ASDx and DDx downstream cost	15304.2
Incidence at 6 years	0.205	0.378			Differential between ASDx TAU and IBASIS is -0.02, 0.138, or 0.30 at 3 years	B6	T24/AN13	B6=0.138
year reduction incidence	0	0			Cost of ASDx and DDx change from -20% to +20	B37	T24/AN13	B37=1										iBASIS NDIS ROI	2.98269
Differential between ASDx TAU and IBASIS is -0.02, 0.138, or 0.30 at 3 years	Value	Downstream cost	Breakeven age		10 % DDx switched to ASDx to ASDx at 12 years and 363 days	C61 and D61	T24/AN13	C61=D61=0										Years lived with ASD in IBASIS-VIPP group	67.3604
Base	0.138	15826.1	5.32153		Stability of diagnosis ASDx 80%, 87% and 95% at 12 years and 363 days	B5	T24/AN13	B5=0.87										Years lived with ASD in TAU group	177.56
Low	-0.02	-5083.13	0		100% to 50% of 0.173 the differential DDx	B52	T24/AN13	B52=0.0865										Net present value	10173.2
High	0.3	38561.9	3.17124															Breakeven when children are aged between 5 and 6 years
						TAU	IBASIS-VIPP
Cost of ASDx and DDx change from -20% to +20	Value	Downstream cost	Breakeven age		ASDX+DDX	0.409	0.444
Base	1	15826.1	5.30074		95% CI of the ASDx point difference	DDx TAU incidence	DDX IBASIS-VIPP
Low	0.8	12660.9	6.16396		-0.02	0.316	0.444
High	1.2	18991.3	4.71035		0.138	0.205	0.378
cost factor (change the cost +20/-20%)-(list B34, B35, B36)	1				0.3	0.092	0.308
Years	NDIS_ASDx_cost	NDIS_DDx_cost
3	18360	10200
4	18360	10200
5	18360	10200
6	18360	10200
7	15640
8	15640
9	15640
10	15640
11	15640
12	15640
100% to 50% of 0.173 the differential DDx	Value	Downstream cost	Breakeven age
	0.0865
High	0.173	12448.1	7.33847
Base	0.0865	15826.1	5.30074
				10 % DDx switched to ASDx to ASDx at 12 years and 363 days	Downstream cost	Breakeven age
				Base	15826.1	5.30074
10 % DDx switched to ASDx to ASDx at 12 years and 363 days (no suitch for c61 =d61=0, or suitch c61=a64, d61=a68)		0.00323889	0.00227778	Suitch	15304.2	5.32153
		IBASS	TAU
IBASIS	3	0.2915	0.205
0.00323889	4	0.288261	0.202722
0	5	0.285022	0.200444
	6	0.281783	0.198167
	7
TAU	8
0.00227778	9
0	10
	11
	12

## Sheet: eAppendix 4
	eAppendix 4. One-way Sensitivity Analysis at Age 12 Years: Tornado Graphs
		Low	Base	High
	Differential between ASDx TAU and IBASIS is -0.02, 0.138, or 0.30 at 3 years	-5083.13	15826.1	38561.9
	100% to 50% of 0.173 the differential DDx	12448.1	15826.1
	Cost of ASDx and DDx change from -20% to +20	12660.9	15826.1	18991.3
	Stability of diagnosis ASDx 80%, 87% and 95% at 12 years and 363 days	15181.9	15826.1	16562.2
	10 % DDx switched to ASDx to ASDx at 12 years and 363 days	15304.2	15826.1
	Data input for the figure
		Base	Low	High
	Differential between ASDx TAU and IBASIS is -0.02, 0.138, or 0.30 at 3 years	15826.1	-5083.13	38561.9
	100% to 50% of 0.173 the differential DDx	15826.1	12448.1
	Cost of ASDx and DDx change from -20% to +20	15826.1	12660.9	18991.3
	Stability of diagnosis ASDx 80%, 87% and 95% at 12 years and 363 days	15826.1	15181.9	16562.2
	10 % DDx switched to ASDx to ASDx at 12 years and 363 days	15826.1	15304.2
	Net Present Value
		Base	Low	High
	Differential between ASDx TAU and IBASIS is -0.02, 0.138, or 0.30 at 3 years	10695.1	-10214.1	33430.9
	100% to 50% of 0.173 the differential DDx	10695.1	7317.09
	Cost of ASDx and DDx change from -20% to +20	10695.1	7529.86	13860.3
	Stability of diagnosis ASDx 80%, 87% and 95% at 12 years and 363 days	10695.1	10050.9	11431.2
	10 % DDx switched to ASDx to ASDx at 12 years and 363 days	10695.1	10173.2
	Downstream differential cost estimates (iBASIS-TAU). Best estimate and univariate sensitivity analysis (a)
	Model parameter	Downstream cost $AU	Breakeven age
	Best Estimate: Parameter values as per column 2 Table 4.
	NDIS costs + 20% (ASD and DD)	18991.3	4.71035
	NDIS cost – 20% (ASD and DD)	12660.9	6.16396
	Differential ASD diagnosis incidence at age 3 years :
	High 95% CL	38561.9	3.17124
	Low 95% CL	-5083.13	0
	ASD Incidence modelled from age 3:
	- 95% diagnostic stability ASD à ASD	16562.2	5.24444
	- 80% diagnostic stability ASD --> ASD	15181.9	5.35422
	- add 10% DD --> ASD at age 12, evenly distributed across the age rage	15304.2	5.32153
	At age 3 years, 100% of children described as DD meet NDIS DD criteria = 0.0865	15826.1	5.30074

## Sheet: eAppendix 5
eAppendix 5. Probabilistic Sensitivity Analysis: Input to the Model in TreeAge Pro (Linked to the Model)
iBASIS data
															Dat input from the documents
Study sample size -50	50
Model cost	Variable name	Input	Low 95% CI	High 95%CI	Comment
Cost 0-3Y TAU	cost_ASD_at3y_TAU	346
cost 0-3Y iBASIS-VIPP TAU	cost_ASD_at3y_INT	5467
Cost_iBASIS-VIPP_TAU		228
Cost_iBASIS-VIPP_INT_therapy		4831
Cost iBASIS-VIPP_INT_training		408
ASD cost
item	Variable name	Cost	stage	Min (-20%)	Max(+20%)		Standard deviation	Geometric mean (GME)	Comment	Arithmetic mean(median)
ASD cost at 3 years	cost_ASD_3y	18360	0	14688	22032		3747.72	17989.1	Input to the cost variable	18360	1.02062	337089600	323606016
ASD Cost at 4 years	cost_ASD_4y	18360	1	14688	22032		3747.72	17989.1	Input to the cost variable	18360	1.02062	337089600	323606016
ASD Cost at 5 years	cost_ASD_5y	18360	2	14688	22032		3747.72	17989.1	Input to the cost variable	18360	1.02062	337089600	323606016
ASD Cost at 6 years	cost_ASD_6y	18360	3	14688	22032		3747.72	17989.1	Input to the cost variable	18360	1.02062	337089600	323606016
ASD Cost at 7 years	cost_ASD_7y	15640	4	12512	18768		3192.5	15324	Input to the cost variable	15640	1.02062	244609600	234825216
ASD Cost at 8 years	cost_ASD_8y	15640	5	12512	18768		3192.5	15324	Input to the cost variable	15640	1.02062	244609600	234825216
ASD Cost at 9 years	cost_ASD_9y	15640	6	12512	18768		3192.5	15324	Input to the cost variable	15640	1.02062	244609600	234825216
ASD Cost at 10 years	cost_ASD_10y	15640	7	12512	18768		3192.5	15324	Input to the cost variable	15640	1.02062	244609600	234825216
ASD Cost at 11 years	cost_ASD_11y	15640	8	12512	18768		3192.5	15324	Input to the cost variable	15640	1.02062	244609600	234825216
ASD Cost at 12 years	cost_ASD_12y	15640	9	12512	18768		3192.5	15324	Input to the cost variable	15640	1.02062	244609600	234825216
ASD Cost at 13 years	cost_ASD_13y	15640	10	12512	18768		3192.5	15324	Input to the cost variable	15640	1.02062	244609600	234825216
ASD Cost at 14 years	cost_ASD_14y	15640	11	12512	18768		3192.5	15324	Input to the cost variable	15640	1.02062	244609600	234825216
ASD Cost at 15 years	cost_ASD_15y	28800	12	23040	34560		5878.78	28218.1	Input to the cost variable	28800	1.02062	829440000	7.96262e+08
ASD Cost at 16 years	cost_ASD_16y	28800	13	23040	34560		5878.78	28218.1	Input to the cost variable	28800	1.02062	829440000	7.96262e+08
ASD Cost at 17 years	cost_ASD_17y	28800	14	23040	34560		5878.78	28218.1	Input to the cost variable	28800	1.02062	829440000	7.96262e+08
ASD Cost at 18 years	cost_ASD_18y	28800	15	23040	34560		5878.78	28218.1	Input to the cost variable	28800	1.02062	829440000	7.96262e+08
														Summary of input for sensitivity analysis
														Variable	Group	Average	Low limit 95%CI	High limit 95%CI	function
Sample size														Incidence of ASDx at 3years old	TAU	0.205	0.0930996	0.3169	Beta
Sample size	pop_samplesize	100							used						iBASIS-VIPP	0.067	-0.00230256	0.136303	Beta
														Diffential incidence ASDx TAU and iBASIS-VIPP		0.138	-0.02	0.3	Normal
Outcome is Reduction incidence of ASDx
Items	Name the variable	Used in the PSA	Comment	Values change	Formulas				Comment					Incidence of DDx at 3 yeasr old	TAU	0.205	0.0930996	0.3169	Beta
Incidence of at least Moderate disability TAU	incidence_ASDx_TAU	0.205	starting prevalence						used						iBASIS-VIPP	0.378	0.243596	0.0508047	Beta
Incidence of at least Moderate disability iBASIS-VIPP	incidence_ASDx_iBASISVIPP	0.067	starting prevalence, beta distribution						used					Differential incidence DDx TAU and iBASIS-VIPP	NA	0.178			NA
differential incidence of ASDx between the TAU and iBASIS-VIPP	diff_incidence_ASDx	0.138	Normal distribution	95%CI [-0.02,0.30], sample TAU=44, sample iBASIS=45	standard deviation is =sqrt(sample size1+Sample size 2-2)*[HL-LL]CI95%/2*1.98				used					Stability of ASDx diagnosis at 12 Years	N/A	0.87	0.8	0.95	Beta
Standard deviation differential of ASDx	std_diff_ASDx	0.071366	approximation based on small sample size.						used					DDx suitched to ASDX at 12Yrs	N/A	0.1			NA
standard deviation of incidenc of ASDx in Treatment group	std_incidence_ASDx_IBASIS-VIPP	0.0353585	approximation based on small sample size. -Normal distributionfor the difference		standard deviation of a proportion is	sqrt(incidence*(1-incidence)/sample size)			used					Total incidence DDx and ASDx	TAU	0.409			NA
discount rate	discount_rate	0.03							used						iBASIS-VIPP	0.444			NA
standard deviation of incidence ASDx in TAU	std_incidence_ASDx_TAU	0.057092							used
Incidence of the subthreshold TAU	Incidence_DDx_TAU	0.205							used
Incidence of the subthreshold iBASIS-VIPP	incidence_DDx_iBASIS-VIPP	0.378							used					Cost
differential incidence of DDx between the TAU and iBASIS-VIPP	diff_incidence_DDx	0.173	Base case: 0.5 0f the differential 0.173 have DDx costs in NDIS aigainst 100% of the DDx , normal distribution	95%CI [-0.034,0.381]; sampleTAU=44, sample iBASIS=45					used					NDIS ASDx Cost for 0-6 age category	NA	18360	14688	22032	Gamma
Standard deviation differential of DDx	std_diff_DDx	0.0944922	approximation based on small sample size. Normal distribution for the difference						used					NDIS ASDx Cost for 7-14 age category	NA	15640	12512	18768	Gamma
standard deviation of incidence of DDx in TAU group	std_incidence_DDx_TAU	0.057092							used					NDIS ASDx Cost for 15-18 age category	NA	28800	23040	34560	Gamma
Standard deviation of the incidence of DDx in the treatment group	std_incidence_DDx_iBASIS-VIPP	0.0685735	`						used					NDIS DDx Cost for 0-6 age category	NA	10200	8160	12240	Gamma
Incidence in IBASIS-VIPP and TAU at 12 years is reduce to 87% of the incidence at 3Y	Incidenceat12y_reduceto_of3Y_iBASIS-VIPP	0.87		values: [0.8, 0.95]					used					NDIS DDx Cost for 7-14 age category	NA	7980	6384	9576	Gamma
Standard deviation of the reduced incidence in iBASIS and TAU at 12Yrrsand 363 days	std_stability_ASDX_12Y	0.0433013	standard deviation of a uniform function	sqrt((max-Min)^2/12)										NDIS DDx Cost for 15-18 age category	NA	7050	5640	8460	Gamma
10% of the DDx suitched to ASD at 12 yeasr and 363 days	DDx_suitchtoASDx_12y	0.1
DDx+ASDx TAU incidence is stable to 0.409	Somme_DDxAndASDx_TAU	0.409												discount rate		0.03			NA
DDx+ASX incidence is stable to 0.444	Somme_DDxAndASDX_iBASIS-VIPP	0.444												cohort analysis		12 Yrs
Variables for cost
Autism cost variables														*NA means not applicable
Autism NDIS average cost 0-6 years	ASDx_avcost_0-6Y	18360							used					*Beta function is used in probabilistic sensitivity analysis (PSA) for proportion
standard deviation ASDx 0 to 6 years	ASDx_stdcost_0-6Y	3747.72							used					*Gamma function is used in probabilistic sensitivity analysis for cost
Autism NDIS average cost 7 to 14 years	ASDx_avcost_7-14Y	15640							used
standard deviation ASDx 7 to 14 years	ASDx_stdcost_7-14Y	3192.5							used
Autism NDIS average cost 15 to 18 years	ASDx_avcost_15-18Y	28800							used
standard deviation ASDx 15 to 18 years	ASDx_stdcost_15-18Y	5878.78
Developemental delay cost variables
developmental delay average cost 0-6 years	DDx_avcost_0-6Y	10200							used
standard deviation DDx 0 to 6 years	DDx_stdcost_0-6Y	2082.07							used
developmental delay average cost 7 to 14 years	DDx_avcost_7-14Y	7980							used
standard deviation DDx 7 to 14 years	DDx_stdcost_7-14Y	1628.91							used
developmental delay average cost 15 to 18 years	DDx_avcost_15-18Y	7050							used
standard deviation DDx 15 to 18 years	DDx_stdcost_15-18Y	1439.08							used
									used
									used
Development Delay cost
item	Variable name	Cost	stage	Low(-20%)	Max(+20%)		Standard deviation	GME		Arithmetic mean (Median)	AM/GME	AM^2	GME^2
DD cost at 3 years	Cost_DDx_3Y	10200	0	8160	12240		2082.07	9993.92	Input to the cost variable	10200	1.02062	104040000	9.98784e+07
DD Cost at 4 years	Cost_DDx_4Y	10200	1	8160	12240		2082.07	9993.92	Input to the cost variable	10200	1.02062	104040000	9.98784e+07
DD Cost at 5 years	Cost_DDx_5Y	10200	2	8160	12240		2082.07	9993.92	Input to the cost variable	10200	1.02062	104040000	9.98784e+07
DD Cost at 6 years	Cost_DDx_6Y	10200	3	8160	12240		2082.07	9993.92	Input to the cost variable	10200	1.02062	104040000	9.98784e+07
DD Cost at 7 years	Cost_DDx_7Y	7980	4	6384	9576		1628.91	7818.77	Input to the cost variable	7980	1.02062	63680400	6.11332e+07
DD Cost at 8 years	Cost_DDx_8Y	7980	5	6384	9576		1628.91	7818.77	Input to the cost variable	7980	1.02062	63680400	6.11332e+07
DD Cost at 9 years	Cost_DDx_9Y	7980	6	6384	9576		1628.91	7818.77	Input to the cost variable	7980	1.02062	63680400	6.11332e+07
DD Cost at 10 years	Cost_DDx_10Y	7980	7	6384	9576		1628.91	7818.77	Input to the cost variable	7980	1.02062	63680400	6.11332e+07
DD Cost at 11 years	Cost_DDx_11Y	7980	8	6384	9576		1628.91	7818.77	Input to the cost variable	7980	1.02062	63680400	6.11332e+07
DD Cost at 12 years	Cost_DDx_12Y	7980	9	6384	9576		1628.91	7818.77	Input to the cost variable	7980	1.02062	63680400	6.11332e+07
DD Cost at 13 years	Cost_DDx_13Y	7980	10	6384	9576		1628.91	7818.77	Input to the cost variable	7980	1.02062	63680400	6.11332e+07
DD Cost at 14 years	Cost_DDx_14Y	7980	11	6384	9576		1628.91	7818.77	Input to the cost variable	7980	1.02062	63680400	6.11332e+07
DD Cost at 15 years	Cost_DDx_15Y	7050	12	5640	8460		1439.08	6907.56	Input to the cost variable	7050	1.02062	49702500	4.77144e+07
DD Cost at 16 years	Cost_DDx_16Y	7050	13	5640	8460		1439.08	6907.56	Input to the cost variable	7050	1.02062	49702500	4.77144e+07
DD Cost at 17 years	Cost_DDx_17Y	7050	14	5640	8460		1439.08	6907.56	Input to the cost variable	7050	1.02062	49702500	4.77144e+07
DD Cost at 18 years	Cost_DDx_18Y	7050	15	5640	8460		1439.08	6907.56	Input to the cost variable	7050	1.02062	49702500	4.77144e+07

## Sheet: eAppendix 6
eAppendix 6. Probabilistic Sensitivity Analysis: Decision Tree Image at Age 12 Years

## Sheet: eAppendix 7
eAppendix 7. Probabilistic Sensitivity Analysis: Variables Embedded in the Decision Tree
Exported from: /resource/~work~/lnk/iBASIS-costeffectivenesssimulation.trex%20-%20D~Documents~Leonie-revisions-Nov2018~AICES~iBASIS-costeffectivenesssimulation.trex
Name	Description	Comment	Show In Tree	Root Definition	Low	High	Original Name	Changed
Adj_ASDx_iBASISVIPP	10% of DDx suitteched to ASDX in iBASIS group		yes	BincidenceASDx_iBASIS	0	0	Adj_ASDx_iBASISVIPP	0
Adj_ASDx_TAU	10% of DDx suithced to ASDX in TAU group -derived incidence		yes	BincidenceASDX_TAU	0	0	Adj_ASDx_TAU	0
Adj_iBAISVIPP	changing the ASDx in TAU group		yes	pow(BReducedASDX_12Y;1/9)	0	0	Adj_iBAISVIPP	0
Adj_TAAU1	Non cnaging adjustment factor to keep the difference at 13.8		yes	pow(BReducedASDX_12Y;1/9)	0	0	Adj_TAAU1	0
Adj_TAU	factor to adjust the TAU incidence so that the differential stays ar 13.8% during the followup period		yes	if(pow((NdifferentialASDx+BReducedASDX_12Y*BincidenceASDx_iBASIS)/BincidenceASDX_TAU;1/9) >=1; 1; pow((NdifferentialASDx+BReducedASDX_12Y*BincidenceASDx_iBASIS)/BincidenceASDX_TAU;1/9))	0	0	Adj_TAU	0
ASDx_avcost_0to6Y	Average NDIS ASDx cost for for 0-6 age category		yes	BilinkName("ASDx_avcost_0_6Y")	0	0	ASDx_avcost_0to6Y	0
ASDx_avcost_15to18Y	Average NDIS ASDx cost for 15-18 age category		yes	BilinkName("ASDx_avcost_15_18Y")	0	0	ASDx_avcost_15to18Y	0
ASDx_avcost_7to14Y	Average NDIS ASDx cost for 17-14 age category		yes	BilinkName("ASDx_avcost_7_14Y")	0	0	ASDx_avcost_7to14Y	0
ASDx_stdcost_0to6Y	standard deviation of the NDIS ASDx cost for 0-6 age category		yes	BilinkName("ASDx_stdcost_0_6Y")	0	0	ASDx_stdcost_0to6Y	0
ASDx_stdcost_15to18Y	standard deviation of NDIS ASDx cost for 15-18 age category		yes	BilinkName("ASDx_stdcost_15_18Y")	0	0	ASDx_stdcost_15to18Y	0
ASDx_stdcost_7to14Y	standard deviation of NDIS ASDx cost for 7-14 age category		yes	BilinkName("ASDx_stdcost_7_14Y")	0	0	ASDx_stdcost_7to14Y	0
DDx_avcost_0to6Y	Aveareg NDIS DDx cost for 0-6 age category		yes	BilinkName("DDx_avcost_0_6Y")	0	0	DDx_avcost_0to6Y	0
DDx_avcost_15to18Y	Average NDIS DDx cost for 15-18 age category		yes	BilinkName("DDx_avcost_15_18Y")	0	0	DDx_avcost_15to18Y	0
DDx_avcost_7to14Y	Average NDIS DDx cost for 7-14 agecategory		yes	BilinkName("DDx_avcost_7_14Y")	0	0	DDx_avcost_7to14Y	0
DDx_stdcost_0to6Y	standard deviation of NDIS DDx cost for 0-6 agecategory		yes	BilinkName("DDx_stdcost_0_6Y")	0	0	DDx_stdcost_0to6Y	0
DDx_stdcost_15to18Y	standard deviation of NDIS DDx cost for 15-18 age category		yes	BilinkName("DDx_stdcost_15_18Y")	0	0	DDx_stdcost_15to18Y	0
DDx_stdcost_7to14Y	standard deviation of NDIS DDx cost for 7-14 age category		yes	BilinkName("DDx_stdcost_7_14Y")	0	0	DDx_stdcost_7to14Y	0
DDx_suitch_ASDx_12Y	The proportion of DDx group suitching to ASDx group at 12Y		yes	BilinkName("DDx_suitchtoASDx_12y")	0	0	DDx_suitch_ASDx_12Y	0
Derived_incidence_DDx_iBASISVIPP	Because la somme of the DDx and ASDx is stable the incidence of DDx is definded accordingly. 0.5 is becasue of 50% of DDx are eligible to NDIS		yes	0.5*(Tot_ASDxAndDDx_iBASISVIPP-BincidenceASDx_iBASIS)	0	0	Derived_incidence_DDx_iBASISVIPP	0
Derived_Incidence_DDx_TAU	Becasue la somme between DDx and ASDx the Incidence of DDx isncorporated the stability of cette somme (0.409)		yes	0.5*(Tot_ASDxAndDDx_TAU-BincidenceASDX_TAU)	0	0	Derived_Incidence_DDx_TAU	0
diff_incidence_ASDx	Differential of ASDx incidence between the treatment and TAu group during the folloa up period		yes	BilinkName("diff_incidence_ASDx")	0	0	diff_incidence_ASDx	0
diff_incidence_DDx	Differential of DDX incidence between Treatment and TAU group during the follow up period		yes	BilinkName("diff_incidence_DDx")	0	0	diff_incidence_DDx	0
discount_rate	Discount rate used for the study		yes	BilinkName("discount_rate")	0	0	discount_rate	0
incidence_ASDx_iBASISVIPP	Incidence of ASDx in the treatment group		yes	BilinkName("incidence_ASDx_iBASISVIPP")	0	0	incidence_ASDx_iBASISVIPP	0
incidence_ASDx_TAU	Incidence of ASDx in the TAu group		yes	BilinkName("incidence_ASDx_TAU")	0	0.205	incidence_ASDx_TAU	0
incidence_DDx_iBASISVIPP	Incidence of the DDx in the treatment group		yes	BilinkName("incidence_DDx_iBASIS_VIPP")	0	0	incidence_DDx_iBASISVIPP	0
Incidence_DDx_TAU	Incidence of DDx in the TAU group		yes	BilinkName("Incidence_DDx_TAU")	0	0	Incidence_DDx_TAU	0
Incidenceat12y_reduceto_of3Y_iBASISVIPP	Incidence of ASDx in the treatment group is reduced to xx% at 12 Years and then stabilise		yes	BilinkName("Incidenceat12y_reduceto_of3Y_iBASIS_VIPP")	0	0	Incidenceat12y_reduceto_of3Y_iBASISVIPP	0
pop_samplesize	Population sample size		yes	BilinkName("pop_samplesize")	0	0	pop_samplesize	0
std_diff_ASDx	standard deviation of the diffferential in incidence between the treatment and TAU group		yes	BilinkName("std_diff_ASDx")	0	0	std_diff_ASDx	0
std_diff_DDx	Standard deviation of the differentila of DDx		yes	BilinkName("std_diff_DDx")	0	0	std_diff_DDx	0
std_incidence_ASDx_IBASISVIPP	standard deviation of the incidence in the treatment group		yes	BilinkName("std_incidence_ASDx_IBASIS_VIPP")	0	0	std_incidence_ASDx_IBASISVIPP	0
std_incidence_ASDx_TAU	Standard deviation of the incidence of ASDx in the TAU group		yes	BilinkName("std_incidence_ASDx_TAU")	0	0	std_incidence_ASDx_TAU	0
std_incidence_DDx_iBASISVIPP	standard deviation of the incidence of DDx in the treatment group		yes	BilinkName("std_incidence_DDx_iBASIS_VIPP")	0	0	std_incidence_DDx_iBASISVIPP	0
std_incidence_DDx_TAU	Standard deviation of the incidence of DDx for TAU group		yes	BilinkName("std_incidence_DDx_TAU")	0	0	std_incidence_DDx_TAU	0
std_stability_ASDx_12Y	Standard deviation of the stability of ASDx definde at 12Yrs ll=0.8 HL=0.95		yes	BilinkName("std_incidence_reduction_12Y")	0	0	std_stability_ASDx_12Y	0
Tot_ASDxAndDDx_iBASISVIPP	La somme of incidence ASDx and DDx in iBASISVIPP is stable at 0.444		yes	BilinkName("inicdence_DDxAndASDX_iBASIS_VIPP")	0	0	Tot_ASDxAndDDx_iBASISVIPP	0
Tot_ASDxAndDDx_TAU	la somme of incidence ASDx and DDx in TAU group is stable at 0.409		yes	BilinkName("incidence_DDxAndASDx_TAU")	0	0	Tot_ASDxAndDDx_TAU	0

## Sheet: eAppendix 8
eAppendix 8. Probabilistic Sensitivity Analysis: Distribution Function Embedded in the Decision Tree
Distributions Report (iBASIS-costeffectivenesssimulation.trex)
Name	Description	Type	Unused	Parameters	EV	Comment
GNDIScostASDx_0to6Y	Gamma function of the NDIS ASDx cost for 0-6 age group	Gamma		alpha: ((ASDx_avcost_0to6Y)^2)/((ASDx_stdcost_0to6Y)^2), lambda: (ASDx_avcost_0to6Y)/((ASDx_stdcost_0to6Y)^2)	18360.0
GNDIScostDDx_0to6Y	Gamma function for NDIS DDx cost for 0-6Y age group	Gamma		alpha: ((DDx_avcost_0to6Y)^2)/((DDx_stdcost_0to6Y)^2), lambda: (DDx_avcost_0to6Y)/((DDx_stdcost_0to6Y)^2)	10200.0
BincidenceDDx_TAU	Beta function for DDx in TAU group	Beta	Not referenced by name	subtype: 2, alpha: (((Incidence_DDx_TAU)^2)*(1-(Incidence_DDx_TAU))/((std_incidence_DDx_TAU)^2)-(Incidence_DDx_TAU)), beta: ((1-(Incidence_DDx_TAU))*(((1-(Incidence_DDx_TAU))*(Incidence_DDx_TAU))/((std_incidence_DDx_TAU)^2)-1))	0.205
GNDIScostASDx_7to14Y	Gamma function for NDIS ASDX cost for 7-14 age group	Gamma		alpha: ((ASDx_avcost_7to14Y)^2)/((ASDx_stdcost_7to14Y)^2), lambda: (ASDx_avcost_7to14Y)/((ASDx_stdcost_7to14Y)^2)	15640.0
BReducedASDX_12Y	Beta distribution for the stability of reduced ASDX at 12Y	Beta		subtype: 2, alpha: (((Incidenceat12y_reduceto_of3Y_iBASISVIPP)^2)*(1-(Incidenceat12y_reduceto_of3Y_iBASISVIPP))/((std_stability_ASDx_12Y)^2)-(Incidenceat12y_reduceto_of3Y_iBASISVIPP)), beta: ((1-(Incidenceat12y_reduceto_of3Y_iBASISVIPP))*(((1-(Incidenceat12y_reduceto_of3Y_iBASISVIPP))*(Incidenceat12y_reduceto_of3Y_iBASISVIPP))/((std_stability_ASDx_12Y)^2)-1))	0.87
GNDIScostDDx_7to14Y	Gamma function for NDIS DDx cost for 7-14 age group	Gamma	Not referenced by name	alpha: ((DDx_avcost_7to14Y)^2)/((DDx_stdcost_7to14Y)^2), lambda: (DDx_avcost_7to14Y)/((DDx_stdcost_7to14Y)^2)	7980.0
BincidenceASDX_TAU	Beta function of incidence in TAU group	Beta		subtype: 2, alpha: (((incidence_ASDx_TAU)^2)*(1-(incidence_ASDx_TAU))/((std_incidence_ASDx_TAU)^2)-(incidence_ASDx_TAU)), beta: ((1-(incidence_ASDx_TAU))*(((1-(incidence_ASDx_TAU))*(incidence_ASDx_TAU))/((std_incidence_ASDx_TAU)^2)-1))	0.205
NdifferentialASDx	Normal functions for the differential between incidence in TAU and treatment group during the followup period	Normal		mean: diff_incidence_ASDx, stddev: std_diff_ASDx	0.138
GNDIScost_15to18Y	Gamm function of NDIS ASDx cost for 15-18 age group	Gamma	Not referenced by name	alpha: ((ASDx_avcost_15to18Y)^2)/((ASDx_stdcost_15to18Y)^2), lambda: (ASDx_avcost_15to18Y)/((ASDx_stdcost_15to18Y)^2)	28800.0
GNDIScostDDx_15to18Y	Gamma function for NDIS DDx cost for 15-18 age group	Gamma	Not referenced by name	alpha: ((DDx_avcost_15to18Y)^2)/((DDx_stdcost_15to18Y)^2), lambda: (DDx_avcost_15to18Y)/((DDx_stdcost_15to18Y)^2)	7050.0
BincidenceDDx_IBASIS	Beta function for DDx incidence in Treatment group	Beta	Not referenced by name	subtype: 2, alpha: (((incidence_DDx_iBASISVIPP)^2)*(1-(incidence_DDx_iBASISVIPP))/((std_incidence_DDx_iBASISVIPP)^2)-(incidence_DDx_iBASISVIPP)), beta: ((1-(incidence_DDx_iBASISVIPP))*(((1-(incidence_DDx_iBASISVIPP))*(incidence_DDx_iBASISVIPP))/((std_incidence_DDx_iBASISVIPP)^2)-1))	0.378
BincidenceASDx_iBASIS	beta function for insidence in treartment group iBASIS	Beta		subtype: 2, alpha: (((incidence_ASDx_iBASISVIPP)^2)*(1-(incidence_ASDx_iBASISVIPP))/((std_incidence_ASDx_IBASISVIPP)^2)-(incidence_ASDx_iBASISVIPP)), beta: ((1-(incidence_ASDx_iBASISVIPP))*(((1-(incidence_ASDx_iBASISVIPP))*(incidence_ASDx_iBASISVIPP))/((std_incidence_ASDx_IBASISVIPP)^2)-1))	0.067
NdifferentialDDx	Normal function of the differential between TAU and treatment group DDx incidence during the followup period	Normal	Not referenced by name	mean: diff_incidence_DDx, stddev: std_diff_DDx	0.173

## Sheet: eAppendix 9
eAppendix 9. Probabilistic Sensitivity Analysis: Summary Results at Age 12 Years
Statistics Text Report (iBASIS-costeffectivenesssimulation.trex)
Model Output Stats									Model Inputs
Statistic	Cost (TAU)	Cost (iBASIS-VIPP)	YlivedwithASD (TAU)	YlivedwithASD (iBASIS-VIPP)	Downstream cost	Cost savings	Reduced year lived with ASDx		BincidenceASDX_TAU	BincidenceASDx_iBASIS	BincidenceDDx_TAU	BincidenceDDx_IBASIS	GNDIScostASDx_0to6Y	GNDIScostASDx_7to14Y	NdifferentialASDx	NdifferentialDDx	GNDIScost_15to18Y	GNDIScostDDx_0to6Y	GNDIScostDDx_7to14Y	GNDIScostDDx_15to18Y	BReducedASDX_12Y
Mean	33549.5	17719.3	1.98863	0.709661	15830.2	10699.2	1.27897		0.207188	0.0658271	0.200931	0.378999	18098.5	15980.1	0.122494	0.171839	28914.4	10265.2	8057.71	6985.84	0.875777
Std Deviation	8339.65	4151.01	0.560175	0.304359					0.0614889	0.0329871	0.0565819	0.0726114	3601.97	3001.85	0.0745642	0.0904358	5916.9	2169.51	1564.78	1590.31	0.0472559
Minimum	16304.7	10233.2	0.773478	0.164129					0.0735499	0.00673006	0.0786856	0.208743	9426.58	9846.27	-0.118522	-0.0295995	19258.2	5603.14	3914.8	4052.59	0.747016
2.5%	19162	11168.1	0.932408	0.248535					0.0904334	0.0147628	0.090342	0.250071	12699.2	10212.3	-0.010543	-0.00378599	21298.6	6541.62	5607.9	4628.05	0.756498
10%	23033.7	12361.4	1.23252	0.36536					0.124806	0.0273787	0.134398	0.286768	13581.9	11826.7	0.0381069	0.0528346	22445.6	7862.01	6384.09	5135.3	0.802284
Median	32775.4	17318.7	1.97165	0.664843					0.207846	0.0627816	0.20091	0.383622	17932.1	15864.6	0.116079	0.177336	28356.1	10078	7788.96	6942.58	0.881204
90%	44445.1	22719.2	2.69695	1.10548					0.284736	0.10845	0.277653	0.463067	22152.2	19572.7	0.212843	0.286077	36619.8	13394.2	10248.5	8898.97	0.934719
97.5%	51275.7	26309.9	3.09574	1.55567					0.334426	0.154287	0.308905	0.542545	26126.2	22872.7	0.311037	0.343142	42990	14988.8	11251	9727.09	0.947727
Maximum	57446.8	32827.1	3.22347	1.73576					0.341875	0.175106	0.382068	0.556453	28115.4	23094.2	0.37745	0.399244	56232.3	16164.7	11901.4	14708.2	0.951202
Sum	3.35495e+06	1.77193e+06	198.863	70.9661					20.7188	6.58271	20.0931	37.8999	1.80985e+06	1.59801e+06	12.2494	17.1839	2.89144e+06	1.02652e+06	805771	698584	87.5777
Size (n)	100	100	100	100					100	100	100	100	100	100	100	100	100	100	100	100	100
Variance	6.95498e+07	1.72309e+07	0.313796	0.0926341					0.00378089	0.00108815	0.00320151	0.00527241	1.29742e+07	9.01108e+06	0.00555983	0.00817863	3.50097e+07	4.70677e+06	2.44852e+06	2.52908e+06	0.00223312
Variance/Size	695498	172309	0.00313796	0.000926341					3.78089e-05	1.08815e-05	3.20151e-05	5.27241e-05	129742	90110.8	5.55983e-05	8.17863e-05	350097	47067.7	24485.2	25290.8	2.23312e-05
SQRT[Variance/Size]	833.965	415.101	0.0560175	0.0304359					0.00614889	0.00329871	0.00565819	0.00726114	360.197	300.185	0.00745642	0.00904358	591.69	216.951	156.478	159.031	0.00472559
95%% Lower Bound	31914.9	16905.7	1.87884	0.650008	15009.2	9878.24	1.22883		0.195136	0.0593618	0.189841	0.364767	17392.5	15391.8	0.10788	0.154114	27754.7	9839.99	7751.02	6674.15	0.866515
95%% Upper Bound	35184	18532.9	2.09842	0.769314	16651.2	11520.2	1.32911		0.219239	0.0722925	0.212021	0.393231	18804.4	16568.5	0.137108	0.189564	30074.1	10690.4	8364.4	7297.54	0.885039

## Sheet: eAppendix 10
eAppendix 10. Probabilistic Sensitivity Analysis: Iteration Results at Age 12 Years
Iteration	Cost (TAU)	Cost (iBASIS-VIPP)	YlivedwithASD (TAU)	YlivedwithASD (iBASIS-VIPP)	NMB (TAU)	NMB (iBASIS-VIPP)	Optimal Strategy	BincidenceASDX_TAU	BincidenceASDx_iBASIS	BincidenceDDx_TAU	BincidenceDDx_IBASIS	GNDIScostASDx_0to6Y	GNDIScostASDx_7to14Y	NdifferentialASDx	NdifferentialDDx	GNDIScost_15to18Y	GNDIScostDDx_0to6Y	GNDIScostDDx_7to14Y	GNDIScostDDx_15to18Y	BReducedASDX_12Y
1	37589.7	32827.1	1.90553	1.55567	-37589.7	-32827.1	iBASIS-VIPP	0.192555	0.154287	0.166625	0.318563	19297.8	20498.7	0.118417	0.249447	30387	10145.6	9538.32	8898.97	0.924327
2	28541.3	11549.1	1.55186	0.221504	-28541.3	-11549.1	iBASIS-VIPP	0.156277	0.0120595	0.201169	0.267773	15862.3	18628.9	0.161964	0.127276	21738	10055.9	6081.7	8853.9	0.907574
3	34270	19785.8	1.88822	0.872552	-34270	-19785.8	iBASIS-VIPP	0.211011	0.0904833	0.199411	0.380138	14060.2	22907.4	0.201456	0.338909	23853.2	7843.72	11251	6699.62	0.755879
4	57446.8	11168.1	2.96435	0.2893	-57446.8	-11168.1	iBASIS-VIPP	0.33142	0.0212944	0.210112	0.446474	28115.4	15700.8	0.157365	0.255732	24018.9	7656.35	8860.98	9140.83	0.785468
5	34537.5	22681.3	2.09275	1.21792	-34537.5	-22681.3	iBASIS-VIPP	0.215227	0.119776	0.156869	0.37033	16482.1	18237.9	-0.118522	0.0781583	28457.4	6541.62	7476.23	7731.09	0.901848
6	42241.5	16806.7	3.09574	0.891545	-42241.5	-16806.7	iBASIS-VIPP	0.334426	0.0875177	0.291999	0.383622	13243.6	16638.5	0.0381069	0.0554558	23153.4	7349.39	7234.73	5643.5	0.844495
7	21955	13782.1	1.59908	0.68094	-21955	-13782.1	iBASIS-VIPP	0.170013	0.0650788	0.199674	0.363648	14008.9	11826.7	0.217513	0.0567331	29113.9	8651.05	6866.4	6146.07	0.819147
8	38041.9	22719.2	2.68354	1.20246	-38041.9	-22719.2	iBASIS-VIPP	0.285069	0.12074	0.170246	0.275216	14782.5	15111.8	0.127494	0.181072	24810.3	11344.1	6566.76	5261.93	0.864504
9	32886.3	19467.3	1.90759	0.885415	-32886.3	-19467.3	iBASIS-VIPP	0.191177	0.0820288	0.218863	0.501162	16770.4	18079.5	0.37745	0.197694	38825.7	8630.46	10074.8	4919.1	0.939401
10	27355	23328.1	1.59549	1.19419	-27355	-23328.1	iBASIS-VIPP	0.161646	0.117319	0.220487	0.370475	14220.4	17294.9	0.149442	0.177336	32560.7	10715.2	8786.8	6850.99	0.900284
11	39970.8	11635	2.33926	0.45728	-39970.8	-11635	iBASIS-VIPP	0.249863	0.0390318	0.120793	0.436383	19472.4	17809.3	0.207162	0.119198	38714.7	5603.14	8253.1	6950.75	0.845494
12	34279.7	18248.4	1.9685	0.763753	-34279.7	-18248.4	iBASIS-VIPP	0.214335	0.0753857	0.145143	0.277917	22024.7	14136.9	0.227405	0.220298	22500.9	9338.79	6682.56	7130.52	0.800224
13	34397.9	22366.5	1.82166	0.951145	-34397.9	-22366.5	iBASIS-VIPP	0.188431	0.0922224	0.134398	0.250079	21628.5	16563	0.0258067	0.0760951	21785	10177.3	7814.82	5871.97	0.878615
14	35919.9	16003.1	2.30954	0.601217	-35919.9	-16003.1	iBASIS-VIPP	0.232678	0.0516801	0.188741	0.342395	18422.5	14090.5	0.0966753	0.225751	29917.2	10443.4	10044.1	9118.32	0.947727
15	40882.4	12361.4	3.07264	0.462285	-40882.4	-12361.4	iBASIS-VIPP	0.319791	0.0379542	0.156787	0.407359	14816.6	14393.4	0.0126736	-0.0295995	24507.4	8511.33	7332.57	7281.03	0.909164
16	30141.7	17218.3	1.69891	0.729353	-30141.7	-17218.3	iBASIS-VIPP	0.171484	0.0664974	0.281289	0.405703	17522.3	17806.8	0.224612	0.0557495	36619.8	8353.67	6537.41	6762.07	0.91408
17	30482.8	15006.3	1.96042	0.496535	-30482.8	-15006.3	iBASIS-VIPP	0.206703	0.0431953	0.160015	0.288838	15570.8	14858.4	0.189393	0.163749	26467.8	11194.1	6905.08	7051.77	0.852887
18	36822.9	13837.1	2.14841	0.430866	-36822.9	-13837.1	iBASIS-VIPP	0.223198	0.0350985	0.169522	0.413974	17802.4	17689.9	0.104469	0.129077	42814.3	9341.77	8658.14	7693.89	0.886353
19	28884	19942.4	2.54138	1.55591	-28884	-19942.4	iBASIS-VIPP	0.27538	0.163356	0.102685	0.436434	12831.5	11646.6	0.212843	0.077133	23369	6151.93	9582.93	4945.5	0.827267
20	37551	13656.1	2.6168	0.534617	-37551	-13656.1	iBASIS-VIPP	0.279446	0.0473958	0.221944	0.344913	15612.4	15139.7	0.0399273	0.0971807	22447.5	8704.04	8791.56	4052.59	0.853802
21	49512.8	20101.6	2.80334	0.809803	-49512.8	-20101.6	iBASIS-VIPP	0.284736	0.0736692	0.291955	0.474663	17198	20791.7	0.177119	0.263904	30627.2	9220.61	8655.77	5298.64	0.947684
22	27237.6	10233.2	1.66422	0.248535	-27237.6	-10233.2	iBASIS-VIPP	0.16672	0.0147628	0.162356	0.393017	22152.2	11032.5	0.174286	0.288287	34502	8790.99	7840.49	5210.44	0.925175
23	34110.6	11690.8	2.0197	0.406374	-34110.6	-11690.8	iBASIS-VIPP	0.220471	0.0345	0.249864	0.472184	20258.4	15528	0.2205	0.191218	34199.1	7169.26	3914.8	7819.51	0.79825
24	32708.4	18239.9	1.63637	0.424078	-32708.4	-18239.9	iBASIS-VIPP	0.170317	0.0350537	0.229423	0.404125	16776.6	19037.6	0.160187	0.168645	21866.6	14988.8	6912.58	6200.34	0.856829
25	51275.7	21945.2	2.39297	0.778576	-51275.7	-21945.2	iBASIS-VIPP	0.245713	0.0716986	0.242465	0.358493	27183.6	19705.3	0.0604994	0.113561	23977.5	9145.44	8718.44	7007.25	0.915992
26	37375.9	18549.9	2.3921	0.795343	-37375.9	-18549.9	iBASIS-VIPP	0.245022	0.0733055	0.255401	0.388648	15446.7	16874	0.118218	0.22574	34687.2	10347.7	7667.89	9727.09	0.920381
27	32775.4	15385.8	1.76037	0.516403	-32775.4	-15385.8	iBASIS-VIPP	0.185378	0.0456464	0.156483	0.49659	18494.6	18686.3	0.0464808	0.0881671	28356.1	9328.18	7600.17	9654.3	0.844802
28	39852	13254	2.06611	0.392408	-39852	-13254	iBASIS-VIPP	0.207846	0.0298116	0.21065	0.300322	16953.6	22872.7	0.145764	0.279369	30980	7974.35	7059.77	6375.78	0.940397
29	26933.2	20931.6	1.36555	0.870706	-26933.2	-20931.6	iBASIS-VIPP	0.133785	0.0804695	0.237619	0.438673	20965.7	15329.9	0.147884	0.157991	24564.9	10912.8	6244.19	5531.48	0.939442
30	39317.9	18348.7	2.16088	0.663895	-39317.9	-18348.7	iBASIS-VIPP	0.227476	0.0613457	0.203451	0.299323	25185.2	13459.4	0.0457136	0.226658	37452.6	10685.5	10496.6	6416.65	0.864003
31	27232.4	16870.1	1.82049	0.54739	-27232.4	-16870.1	iBASIS-VIPP	0.193387	0.0494719	0.164438	0.250071	13903.7	12988.4	0.138648	0.0602028	29917.3	14107.1	6935.59	14708.2	0.833561
32	38041.5	22218.7	1.85306	0.804778	-38041.5	-22218.7	iBASIS-VIPP	0.192123	0.0763104	0.257879	0.301753	21693.4	19540.6	0.0931321	0.179277	34500.5	11268.3	5612.89	8785.25	0.876323
33	32006.9	11562.8	1.7185	0.164129	-32006.9	-11562.8	iBASIS-VIPP	0.186078	0.00673006	0.190622	0.334812	21625.9	14956.9	-0.000340231	0.0843078	30934	11195.4	7719.11	7310.19	0.796971
34	48585	17989.5	3.17356	0.546272	-48585	-17989.5	iBASIS-VIPP	0.338995	0.048329	0.216297	0.208743	18764.6	15026.7	0.196033	0.173735	32901.6	13560	6935.62	7938.88	0.865181
35	46377.7	13597.6	3.02818	0.448371	-46377.7	-13597.6	iBASIS-VIPP	0.31548	0.0365208	0.205587	0.457838	18602.5	15304.9	0.032453	0.125721	22445.6	9297.57	6436.06	6942.58	0.906469
36	27265.5	14411.4	1.47604	0.467956	-27265.5	-14411.4	iBASIS-VIPP	0.154572	0.0405118	0.382068	0.323212	19286.4	15855.1	0.174789	0.254122	25145.4	9714.17	8642.34	8131.68	0.834983
37	19162	20288.7	0.773478	0.801952	-19162	-20288.7	TAU	0.0735499	0.0757246	0.273694	0.447764	20537	15864.6	0.0200855	0.30185	20465.7	11196.3	9478.45	5922.76	0.882275
38	38968.6	16434	2.47906	0.337738	-38968.6	-16434	iBASIS-VIPP	0.252326	0.0241201	0.238229	0.445959	16757.1	15130.1	0.146871	0.156643	26563.8	14985.3	6712.54	9191.12	0.934719
39	26887.4	17276.2	1.42786	0.731027	-26887.4	-17276.2	iBASIS-VIPP	0.145182	0.0680576	0.200302	0.312993	18327.4	18285.1	0.140839	0.208457	28809.7	7862.01	7589.54	7663.46	0.880381
40	30310	17524.1	1.71954	0.80656	-30310	-17524.1	iBASIS-VIPP	0.178351	0.0768964	0.187271	0.297109	15598.2	20083.8	0.106658	0.153201	30975.3	6758.09	7630.79	5495.57	0.868042
41	23033.7	21755.8	1.1401	0.972035	-23033.7	-21755.8	iBASIS-VIPP	0.11542	0.0958441	0.090342	0.330077	16431.9	16709.3	0.240424	-0.00378599	27981.1	11595.1	9070.41	6709.93	0.855534
42	37128.4	16035.1	1.91222	0.442587	-37128.4	-16035.1	iBASIS-VIPP	0.198011	0.0364931	0.234405	0.394434	14996.3	23094.2	0.0804718	0.0461461	27800.7	10889.2	6950.04	6146.86	0.881511
43	50733.9	17377.8	2.58089	0.527962	-50733.9	-17377.8	iBASIS-VIPP	0.277682	0.0470806	0.220037	0.353089	22045.8	20441.1	0.135478	0.129175	27188.7	10236.9	10500.9	5837.71	0.84019
44	39254.5	25397.6	2.42842	1.25117	-39254.5	-25397.6	iBASIS-VIPP	0.257034	0.126169	0.0838882	0.293553	13791.1	19305.7	0.126274	0.324995	29365.5	11405.6	7044.07	5588.2	0.863776
45	49259.5	17318.7	3.22347	0.759136	-49259.5	-17318.7	iBASIS-VIPP	0.341875	0.0712134	0.0786856	0.311241	16812.3	17071	0.0957272	0.273116	25510.4	8610.83	8633.65	9687.7	0.878494
46	37629.2	14700.4	2.23589	0.456904	-37629.2	-14700.4	iBASIS-VIPP	0.226849	0.0368311	0.289575	0.556453	21101.4	14364.9	0.105206	0.286077	21298.6	10394.7	7108.75	6947.79	0.932034
47	33199.3	11874.3	2.05678	0.336634	-33199.3	-11874.3	iBASIS-VIPP	0.211265	0.0245474	0.180646	0.416884	16694.9	16350	0.0747354	0.162397	32858.2	8956.9	7967.96	8265.64	0.902487
48	28318.3	16393.3	2.32584	0.658264	-28318.3	-16393.3	iBASIS-VIPP	0.264043	0.065666	0.126926	0.487214	13925.1	10258	0.107981	0.386749	30847.6	13394.2	7332.73	6551.04	0.747016
49	31451.2	11340.1	1.86354	0.34452	-31451.2	-11340.1	iBASIS-VIPP	0.200506	0.0270667	0.198241	0.392967	18272.7	16373.1	0.131342	0.144083	27957.3	7930.75	8716.81	8040.66	0.814734
50	25535.2	18754.7	1.22575	0.711885	-25535.2	-18754.7	iBASIS-VIPP	0.120184	0.064331	0.249676	0.439841	18042.1	19237.4	0.0368758	0.120249	19258.2	9920.04	6840.47	5917.52	0.921623
51	22920.1	21900	1.8975	1.73576	-22920.1	-21900	iBASIS-VIPP	0.193452	0.175106	0.205926	0.28081	13299.8	11002.4	0.141179	0.202832	32217.3	7066.64	7065.13	7534.37	0.908057
52	18926.4	11834.4	1.08533	0.373816	-18926.4	-11834.4	iBASIS-VIPP	0.105896	0.0284223	0.262699	0.404802	18396.1	11115	0.193971	0.399244	34416.7	9400.6	4948.99	5135.3	0.909755
53	29130.6	17121.7	1.87301	0.749125	-29130.6	-17121.7	iBASIS-VIPP	0.191649	0.0691886	0.21375	0.411958	17046.2	13596.4	0.103028	0.246796	22056.8	10304.1	5928.31	8431.5	0.900342
54	36872.3	16015.7	1.99454	0.552721	-36872.3	-16015.7	iBASIS-VIPP	0.211249	0.0496316	0.273211	0.310136	21478.4	16955.6	0.136849	0.148984	34217.4	9338.88	8244.68	7037.46	0.846841
55	30239.2	14829.9	1.67928	0.562597	-30239.2	-14829.9	iBASIS-VIPP	0.175831	0.0506419	0.13958	0.396244	22492.4	14316.3	0.146311	0.0987085	24754.9	8297.76	7464.08	5086.29	0.849557
56	25194.4	21583.2	1.21267	0.756464	-25194.4	-21583.2	iBASIS-VIPP	0.121532	0.0707644	0.15383	0.353471	15261.6	15571.2	0.103238	0.262475	30996	16164.7	10248.5	6243.04	0.882091
57	36163	10955.3	2.17333	0.307691	-36163	-10955.3	iBASIS-VIPP	0.229722	0.0221464	0.137433	0.456259	19922.7	15434.4	0.136597	0.0351218	32024.5	8076.09	7501.25	6771.03	0.857512
58	25355.1	13481.7	2.03648	0.37695	-25355.1	-13481.7	iBASIS-VIPP	0.223005	0.0312277	0.315671	0.405996	13431.6	10150.5	0.311037	0.0319435	23631.8	12523.3	7145.7	4920.29	0.793857
59	30732.5	16407.5	1.54467	0.347023	-30732.5	-16407.5	iBASIS-VIPP	0.162974	0.0270837	0.262653	0.337754	20593.6	15388.6	0.116079	0.176979	23587.3	14243.7	10998.4	4186.7	0.827904
60	40546.1	24531.1	2.41625	1.10548	-40546.1	-24531.1	iBASIS-VIPP	0.257059	0.110701	0.112689	0.463717	19908.2	15293.1	0.180989	0.101566	24104.2	12305.8	9792.76	9678.76	0.85464
61	40836.7	18328.3	2.69695	0.865656	-40836.7	-18328.3	iBASIS-VIPP	0.291867	0.0852299	0.211651	0.320081	17590.9	15290.1	0.10796	0.225686	26799.3	8815.54	8598.37	7942.45	0.833252
62	26787.5	19336.8	1.51195	0.939574	-26787.5	-19336.8	iBASIS-VIPP	0.150608	0.0885658	0.217033	0.368065	19141.1	16071.4	0.10797	0.145825	33880.3	7544.43	7796.75	5753.82	0.923614
63	43945	14024	2.85368	0.459877	-43945	-14024	iBASIS-VIPP	0.298749	0.0380673	0.213413	0.34704	17198.1	16272.7	0.0897366	0.033865	24937.4	9638.81	7208.29	7214.37	0.894047
64	53010.3	28293.7	2.47139	1.01295	-53010.3	-28293.7	iBASIS-VIPP	0.25361	0.0966234	0.171873	0.271283	22861.7	22578.6	0.100296	0.0659797	24673.4	12452.3	11901.4	6053.89	0.919621
65	30741.6	12710.8	2.0124	0.460953	-30741.6	-12710.8	iBASIS-VIPP	0.208994	0.0385078	0.197617	0.31077	14208.8	16661.1	0.139242	0.179927	56232.3	8395.82	9952	9807.47	0.881204
66	49342.9	21305.8	2.69198	0.604541	-49342.9	-21305.8	iBASIS-VIPP	0.281521	0.0538318	0.297359	0.379116	20680.9	18124.7	0.103286	0.205138	44348.4	15231.8	10064.9	8279.42	0.892052
67	27892.5	19066.5	2.07986	1.0972	-27892.5	-19066.5	iBASIS-VIPP	0.213152	0.106381	0.271287	0.34475	13581.9	12958	0.0787531	0.162585	25370.3	9974.13	9601	5851.21	0.907518
68	28818.7	18252.3	1.37376	0.690812	-28818.7	-18252.3	iBASIS-VIPP	0.140077	0.0640537	0.145728	0.346069	23784.9	17535.5	0.0557985	0.290381	42990	8494.91	6384.09	7103.25	0.870511
69	20759.6	13924.7	1.01193	0.332425	-20759.6	-13924.7	iBASIS-VIPP	0.102631	0.0253445	0.138312	0.407733	12959.9	17804.2	0.0728807	-0.0139061	27313.8	11815.8	8949.44	8004.95	0.832859
70	29733.3	19329.7	1.89737	0.894042	-29733.3	-19329.7	iBASIS-VIPP	0.195698	0.0855061	0.188986	0.548706	15208.8	15099.3	0.145488	0.343142	22279.5	11055.9	9958.06	5143.26	0.887636
71	23513.6	18666.5	0.934794	0.594565	-23513.6	-18666.5	iBASIS-VIPP	0.0904334	0.0526209	0.17769	0.442562	18915.5	22602.9	-0.010543	0.195882	37550.6	10461.8	7093.33	4628.05	0.895907
72	39031.5	19343.4	2.37798	0.705793	-39031.5	-19343.4	iBASIS-VIPP	0.25367	0.0666023	0.160369	0.431863	17470.5	16354.4	0.0930557	0.224377	28120.4	12587.4	6655.93	6560.8	0.8489
73	22573.1	14825.7	1.72656	0.775288	-22573.1	-14825.7	iBASIS-VIPP	0.178247	0.0730732	0.22538	0.41108	9426.58	14444.6	0.0383594	0.0484147	29534.2	9238.79	6351.45	5605.55	0.876447
74	29079.2	16619.9	1.58799	0.551279	-29079.2	-16619.9	iBASIS-VIPP	0.15632	0.0463186	0.189623	0.4079	17397.9	16696.2	0.165942	0.0811302	31285.9	11315.5	5607.9	8284.91	0.951202
75	41958.6	22389.8	2.64148	0.922599	-41958.6	-22389.8	iBASIS-VIPP	0.269904	0.0863118	0.125145	0.449743	21776.5	12351.9	0.106595	0.0528346	25677.7	13701.6	11345.4	5280.37	0.932421
76	49291.1	26309.9	2.53454	1.03863	-49291.1	-26309.9	iBASIS-VIPP	0.2671	0.102055	0.167156	0.454633	22028.1	19572.7	0.0720069	0.237912	21553.9	11652	10146.9	7888.7	0.874392
77	44445.1	14821.2	3.01062	0.614292	-44445.1	-14821.2	iBASIS-VIPP	0.315634	0.0547949	0.193185	0.418889	16412.5	16035	0.219147	0.0347806	24584.3	8372.88	7207.38	5839.34	0.894861
78	41162.7	19593	2.35887	0.59436	-41162.7	-19593	iBASIS-VIPP	0.238559	0.0511187	0.161805	0.436974	22272.2	13990.3	0.0880848	0.100933	22248.4	14377.8	6621.8	6813.51	0.942462
79	30412.9	24553.1	1.48202	0.99384	-30412.9	-24553.1	iBASIS-VIPP	0.147999	0.0947467	0.308905	0.463067	20212	17165.1	0.124216	0.191431	26146	12896.9	8926.02	5685.11	0.916558
80	24886.5	19043.2	0.932408	0.517838	-24886.5	-19043.2	iBASIS-VIPP	0.0921699	0.0453637	0.204981	0.373725	26126.2	17106.2	0.134891	0.218212	29360.7	12884.6	7991.82	8519.04	0.859459
81	32048.1	23125.3	2.32983	1.46066	-32048.1	-23125.3	iBASIS-VIPP	0.235888	0.142937	0.161116	0.411604	19871.1	9846.27	0.0780785	0.21299	29250.5	8780.83	8071.92	5885.85	0.939352
82	35888.8	15477.3	2.14921	0.59595	-35888.8	-15477.3	iBASIS-VIPP	0.241637	0.0578965	0.132403	0.288816	19863.4	15245.2	0.0536641	0.205228	31215.3	8904.29	6714.38	9565.63	0.756498
83	35299.1	21289.9	1.97165	0.974415	-35299.1	-21289.9	iBASIS-VIPP	0.205932	0.0952917	0.20839	0.542545	25537	12617.7	0.198986	0.107051	37309.9	8757.24	7696.05	5768.24	0.869513
84	27687.2	17941.1	1.70158	0.779322	-27687.2	-17941.1	iBASIS-VIPP	0.185843	0.0780913	0.233295	0.353119	18157.4	13038.4	0.113178	0.0411304	27501.7	10863.4	10938.7	4838.99	0.782353
85	25112.7	13421.1	1.52843	0.523896	-25112.7	-13421.1	iBASIS-VIPP	0.150148	0.043468	0.108427	0.439015	13475.7	17472.6	0.113325	0.333219	31571	8174.82	7788.96	6721.27	0.950048
86	31586.9	21465.3	2.00617	1.12847	-31586.9	-21465.3	iBASIS-VIPP	0.202859	0.10845	0.189851	0.462675	12275.4	18850.2	0.170497	0.193677	31006.1	8838.7	10991.1	6720.83	0.928212
87	37925.9	17137.6	2.3745	0.603731	-37925.9	-17137.6	iBASIS-VIPP	0.244229	0.0530715	0.244703	0.277366	21479.4	12350.9	0.0971098	0.247193	25358.1	11805.5	7346.64	7071.44	0.912342
88	20257.1	15847.3	1.25448	0.608378	-20257.1	-15847.3	iBASIS-VIPP	0.129468	0.0561548	0.272887	0.298668	14677.4	10212.3	0.329999	0.225207	28633.4	12908.1	7941.15	4639.47	0.838059
89	24680.2	15052.6	1.41601	0.566304	-24680.2	-15052.6	iBASIS-VIPP	0.139051	0.0482124	0.20091	0.239638	17134.4	14921.6	0.209469	0.199802	24527	9738.48	6627.11	4953.98	0.940429
90	22714.9	16312.3	1.35462	0.731363	-22714.9	-16312.3	iBASIS-VIPP	0.135105	0.0670118	0.185463	0.286768	13047.6	16553.1	0.0491484	0.244584	25398.2	9372.54	10811.3	7537.05	0.90665
91	37708.3	23274.7	2.23342	1.07683	-37708.3	-23274.7	iBASIS-VIPP	0.231253	0.104922	0.145131	0.361046	19519.8	15557.9	-0.0307995	0.20969	33789	10919.1	11030.8	7643.95	0.89551
92	28281.6	18445.7	1.23252	0.648897	-28281.6	-18445.7	iBASIS-VIPP	0.124806	0.0595752	0.206413	0.407345	26045.4	18725.3	0.0804273	0.26137	32683.5	8422.25	8454.86	6548.53	0.867057
93	22193.5	23738.5	1.08039	1.14324	-22193.5	-23738.5	TAU	0.106278	0.112162	0.147454	0.412831	20782.8	12613.6	0.101608	0.167129	29640.5	12086.3	5795.13	6898.57	0.894902
94	35021	21061.5	2.07815	0.846498	-35021	-21061.5	iBASIS-VIPP	0.222713	0.0832155	0.140887	0.34981	16291.4	16980.3	0.0278814	0.109765	30419.8	12759.8	8422.48	8032.14	0.830647
95	37943.6	13491.6	2.75573	0.36536	-37943.6	-13491.6	iBASIS-VIPP	0.284461	0.0273787	0.277653	0.337975	17932.1	11809.6	0.179408	0.158581	36871	11524.2	8721.56	8850.56	0.916916
96	31779	16623.3	1.74769	0.626575	-31779	-16623.3	iBASIS-VIPP	0.182098	0.0573015	0.203506	0.430715	18617	17652.2	0.0604575	0.189882	27028.3	9247.23	9037.49	7651.91	0.861975
97	32037.1	15846.9	2.40089	0.664843	-32037.1	-15846.9	iBASIS-VIPP	0.247865	0.0598472	0.224522	0.29612	15545.1	11982.1	0.231223	0.15911	29252.8	11116.3	8210.31	7524.51	0.90655
98	34500.9	19912.9	2.03463	0.68412	-34500.9	-19912.9	iBASIS-VIPP	0.211066	0.0627816	0.28409	0.489225	19765.9	13473.2	0.0475791	0.302581	24778.2	14341.8	7537.18	7297.36	0.884158
99	25997.5	13597.3	1.74962	0.48037	-25997.5	-13597.3	iBASIS-VIPP	0.189175	0.0429032	0.157558	0.427716	12699.2	15352	0.115573	0.275376	24554.4	10078	5860.2	7826.04	0.800984
100	16304.7	17275.8	0.875956	0.904896	-16304.7	-17275.8	TAU	0.0890728	0.0914304	0.298238	0.368258	15671.2	10604	0.168143	0.188452	23759.3	10656.7	7763.97	7295.34	0.802284

## Sheet: eAppendix 11
eAppendix 11. Probabilistic Sensitivity Analysis: Net Cost Savings
index	NPV (-5131)	index2	NPV	Probability		average	10699.2
93	-6675.92	1	-6700	0.976449	0	Standard deviation	8763.66
37	-6257.71	2	-6300	0.973794		Sampling	100
100	-6102.14	3	-6200	0.973093
51	-4110.87	4	-4200	0.955445
41	-3853.08	5	-3900	0.952131
56	-1519.75	6	-1600	0.919756																			Vertical line input
10	-1104.13	7	-1200	0.912735																			x	y
88	-721.255	8	-800	0.905265																			10.5	0
1	-368.403	9	-400	0.897333																			10.5	0.888931
71	-283.92	10	-300	0.895277																											Net cost saving	reverse probability
80	712.298	11	800	0.870672																											-10000	0.99091
79	728.805	12	800	0.870672																											-5000	0.963385
29	870.55	13	900	0.868251																											0	0.888931
90	1271.62	14	1300	0.858257																											5000	0.742258
50	1649.56	15	1700	0.847761																											10000	0.531795
69	1703.85	16	1800	0.845058																											15000	0.3118
52	1960.99	17	2000	0.839558																											20000	0.144279
62	2319.7	18	2400	0.828181																											25000	0.0513576
73	2616.4	19	2700	0.819318
7	3041.88	20	3100	0.807064
67	3694.94	21	3700	0.787757
81	3791.88	22	3800	0.784433
19	3810.59	23	3900	0.781078
39	4480.2	24	4500	0.760334
89	4496.53	25	4500	0.760334
84	4615.13	26	4700	0.753187
92	4704.9	27	4800	0.749572
86	4990.6	28	5000	0.742258
31	5231.26	29	5300	0.731082
70	5272.63	30	5300	0.731082
68	5435.39	31	5500	0.723499
85	6560.6	32	6600	0.680018
5	6725.23	33	6800	0.671814
58	6742.34	34	6800	0.671814
48	6794.01	35	6800	0.671814
53	6877.88	36	6900	0.667681
13	6900.36	37	7000	0.663526
99	7269.24	38	7300	0.650946
74	7328.37	39	7400	0.646714
40	7654.94	40	7700	0.633912
36	7723.12	41	7800	0.62961
16	7792.42	42	7800	0.62961
9	8287.93	43	8300	0.607868
44	8725.86	44	8800	0.585784
94	8828.45	45	8900	0.581332
83	8878.15	46	8900	0.581332
59	9193.96	47	9200	0.567916
91	9302.67	48	9400	0.558927
24	9337.53	49	9400	0.558927
3	9353.26	50	9400	0.558927
98	9457.04	51	9500	0.55442
96	10024.7	52	10100	0.527256
8	10191.7	53	10200	0.522712
55	10278.4	54	10300	0.518166
17	10345.5	55	10400	0.513618
32	10691.8	56	10700	0.499964
60	10884	57	10900	0.49086
12	10900.3	58	11000	0.486309
97	11059.2	59	11100	0.481761
2	11861.2	60	11900	0.445507
22	11873.4	61	11900	0.445507
27	12258.6	62	12300	0.427531
65	12899.8	63	12900	0.400857
26	13695	64	13700	0.36602
75	14437.8	65	14500	0.332253
72	14557.1	66	14600	0.32812
14	14785.8	67	14800	0.319916
49	14980.1	68	15000	0.3118
82	15280.6	69	15300	0.299796
33	15313.1	70	15400	0.295842
87	15657.3	71	15700	0.284125
54	15725.5	72	15800	0.28027
30	15838.2	73	15900	0.27644
42	15962.3	74	16000	0.272635
47	16194	75	16200	0.265106
78	16438.7	76	16500	0.254013
23	17288.8	77	17300	0.225664
61	17377.4	78	17400	0.222251
38	17403.6	79	17500	0.218868
46	17797.8	80	17800	0.208897
76	17850.2	81	17900	0.205633
18	17854.7	82	17900	0.205633
20	18763.9	83	18800	0.177649
95	19321	84	19400	0.160397
64	19585.6	85	19600	0.154898
57	20076.7	86	20100	0.141702
6	20303.8	87	20400	0.134161
28	21467	88	21500	0.10889
66	22906.1	89	23000	0.0802167
11	23204.8	90	23300	0.0752387
15	23389.9	91	23400	0.0736327
25	24199.4	92	24200	0.0617139
21	24280.2	93	24300	0.0603365
77	24493	94	24500	0.057654
63	24790	95	24800	0.0538072
34	25464.5	96	25500	0.0456208
45	26809.8	97	26900	0.0322553
35	27649.1	98	27700	0.0261946
43	28225.1	99	28300	0.0223012
4	41147.7	100	41200	0.000250357
